# Supplementary material for: The role of constraints and information gaps in driving risky medicine purchasing practices in four African countries
Source: Health Policy Plan. 2024 Feb 1;39(4):372–86. doi: 10.1093/heapol/czae006 (PMC11005838; doi:10.1093/heapol/czae006)
Supplement: czae006_Supp [file czae006_supp.zip]

Archive with 4 entries (4 files):
- suppl_data/Response to reviewer comments.docx
- suppl_data/Supplementary file 1 23June.docx
- suppl_data/Supplementary file 2 23June.docx
- suppl_data/Supplementary file 3 23June.docx
